# Supplementary material for: Needle Types and Diagnostic Accuracy in EUS-Guided Liver Biopsy: A Systematic Review and Network Meta-Analysis
Source: Diagnostics (Basel). 2026 Jun 16;16(12):1857. doi: 10.3390/diagnostics16121857 (PMC13298083; doi:10.3390/diagnostics16121857)
Supplement: Supplementary file 1 [file diagnostics-16-01857-s001.zip]

Archive with 1 entries (1 files):
- diagnostics-4336388-supplementary.pdf
